# Supplementary material for: Characterization and Cytotoxic Assessment of Bis(2-hydroxy-3-carboxyphenyl)methane and Its Nickel(II) Complex
Source: Molecules. 2024 Sep 6;29(17):4239. doi: 10.3390/molecules29174239 (PMC11397195; doi:10.3390/molecules29174239)
Supplement: Supplementary file 1 [file molecules-29-04239-s001.zip]

Archive with 1 entries (1 files):
- molecules-3165474-supplementary.pdf
